# Supplementary material for: Diagnostics of Thyroid Cancer Using Machine Learning and Metabolomics
Source: Metabolites. 2023 Dec 22;14(1):11. doi: 10.3390/metabo14010011 (PMC10818630; doi:10.3390/metabo14010011)
Supplement: Supplementary file 1 [file metabolites-14-00011-s001.zip]

Archive with 1 entries (1 files):
- metabolites-2714032-supplementary.pdf
